# Supplementary material for: Characterization of Metabolites in Plasma, Urine and Feces of Healthy Participants after Taking Brahmi Essence for Twelve Weeks Using LC-ESI-QTOF-MS Metabolomic Approach
Source: Molecules. 2021 May 15;26(10):2944. doi: 10.3390/molecules26102944 (PMC8156768; doi:10.3390/molecules26102944)
Supplement: Supplementary file 1 [file molecules-26-02944-s001.zip]

Archive with 1 entries (1 files):
- molecules-1191054-supplementary.pdf
